# Supplementary material for: Determinants and Dynamic Changes of Generic Quality of Life in Human Bladder Cancer Patients
Source: J Clin Med. 2021 Nov 23;10(23):5472. doi: 10.3390/jcm10235472 (PMC8658139; doi:10.3390/jcm10235472)
Supplement: Supplementary file 1 [file jcm-10-05472-s001.zip]

Archive with 1 entries (1 files):
- jcm-1437448-supplementary.pdf
